# Supplementary material for: The prognostic implication of latitude in uveal melanoma: a nationwide observational cohort study of all patients born in Sweden between 1947 and 1989
Source: Discov Oncol. 2022 Oct 31;13:116. doi: 10.1007/s12672-022-00584-0 (PMC9618472; doi:10.1007/s12672-022-00584-0)
Supplement: Supplementary file 1 — (XLSX 69 KB) [file 12672_2022_584_MOESM1_ESM.xlsx]

## Sheet: Blad1
Patient #	Sex	Age at diagnosis (rounded to nearest 10)	Tumor diameter	Tumor thickness	Latitude	Net wealth per capita, kSEK	Mean daily CIE UV irradiation mWh/m2 over one calendar year, 2000 and 2010	Yearly global sun radiation kWh/m2, average 1961 to 1990	Yearly sunlight hours over 120 W/m2, average 1960 to 1990	Minimum daily hours sun above horizon in a year	Maximum daily hours sun above horizon in a year	Difference longest - shortest day	Mean temperature over one year 1961-1990	Latitude 3 groups (southern, central and northern region)	Follow up years	Death cause 0 alive 1 UM 2 other death
1	M	20	10	3	55.35	420	336.308	1089	1592	7	17.5	10.5	7.8	1	18.1534	0
2	M	30			55.35	420	336.308	1089	1592	7	17.5	10.5	7.8	1	18.5123	0
3	M	30			55.35	420	336.308	1089	1592	7	17.5	10.5	7.8	1	1.86027	1
4	M	30			55.35	420	336.308	1089	1592	7	17.5	10.5	7.8	1	14.9288	0
5	F	30			55.35	420	336.308	1089	1592	7	17.5	10.5	7.8	1	8.44932	0
6	M	30		4	55.35	420	336.308	1089	1592	7	17.5	10.5	7.8	1	20.5123	0
7	M	40			55.35	420	336.308	1089	1592	7	17.5	10.5	7.8	1	19.1507	0
8	M	40	9	4	55.35	420	336.308	1089	1592	7	17.5	10.5	7.8	1	9.71507	0
9	M	40			55.35	420	336.308	1089	1592	7	17.5	10.5	7.8	1	9.6274	0
10	M	40	15	7.4	55.35	420	336.308	1089	1592	7	17.5	10.5	7.8	1	12.3425	2
11	M	40	9	5	55.35	420	336.308	1089	1592	7	17.5	10.5	7.8	1	7.39726	1
12	M	40	5	2.5	55.35	420	336.308	1089	1592	7	17.5	10.5	7.8	1	4.13151	0
13	F	40	8	3	55.35	420	336.308	1089	1592	7	17.5	10.5	7.8	1	8.54521	0
14	M	40			55.35	420	336.308	1089	1592	7	17.5	10.5	7.8	1	13.4548	0
15	F	40			55.35	420	336.308	1089	1592	7	17.5	10.5	7.8	1	6.46027	1
16	M	40			55.35	420	336.308	1089	1592	7	17.5	10.5	7.8	1	8.31233	0
17	F	40	10	8	55.35	420	336.308	1089	1592	7	17.5	10.5	7.8	1	12.8877	0
18	M	50	9	6.6	55.35	420	336.308	1089	1592	7	17.5	10.5	7.8	1	8.31507	0
19	F	50			55.35	420	336.308	1089	1592	7	17.5	10.5	7.8	1	3.66027	1
20	M	50			55.35	420	336.308	1089	1592	7	17.5	10.5	7.8	1	4.93	1
21	F	50	17	9	55.35	420	336.308	1089	1592	7	17.5	10.5	7.8	1	6.21644	1
22	F	50	5	3.5	55.35	420	336.308	1089	1592	7	17.5	10.5	7.8	1	3.2	1
23	M	50	9	2	55.35	420	336.308	1089	1592	7	17.5	10.5	7.8	1	10.3781	0
24	F	50	13	3.7	55.35	420	336.308	1089	1592	7	17.5	10.5	7.8	1	7.17534	0
25	F	50	6	1.9	55.35	420	336.308	1089	1592	7	17.5	10.5	7.8	1	4.67123	0
26	F	50	7	4.3	55.35	420	336.308	1089	1592	7	17.5	10.5	7.8	1	19.6411	0
27	F	50	20	5	55.35	420	336.308	1089	1592	7	17.5	10.5	7.8	1	13.4712	0
28	F	50			55.35	420	336.308	1089	1592	7	17.5	10.5	7.8	1	4.47123	0
29	F	50	12	4	55.35	420	336.308	1089	1592	7	17.5	10.5	7.8	1	7.8	2
30	M	50	12	5.8	55.35	420	336.308	1089	1592	7	17.5	10.5	7.8	1	2.41918	0
31	F	50	12	6.2	55.35	420	336.308	1089	1592	7	17.5	10.5	7.8	1	2.03836	0
32	M	50		3	55.35	420	336.308	1089	1592	7	17.5	10.5	7.8	1	0.312329	0
33	M	50	15	9	55.35	420	336.308	1089	1592	7	17.5	10.5	7.8	1	1.73425	1
34	M	50	9	9	55.35	420	336.308	1089	1592	7	17.5	10.5	7.8	1	4.20822	0
35	M	50	15	9.2	55.35	420	336.308	1089	1592	7	17.5	10.5	7.8	1	1.2137	1
36	M	60	10	10	55.35	420	336.308	1089	1592	7	17.5	10.5	7.8	1	5.81918	0
37	M	60	14	5.3	55.35	420	336.308	1089	1592	7	17.5	10.5	7.8	1	6.95068	0
38	F	60	8	2.5	55.35	420	336.308	1089	1592	7	17.5	10.5	7.8	1	4.11507	0
39	F	60	3	3.5	55.35	420	336.308	1089	1592	7	17.5	10.5	7.8	1	13.1781	0
40	F	60			55.35	420	336.308	1089	1592	7	17.5	10.5	7.8	1	10.4192	0
41	F	60		5	55.35	420	336.308	1089	1592	7	17.5	10.5	7.8	1	6.25753	0
42	M	60	18	9	55.35	420	336.308	1089	1592	7	17.5	10.5	7.8	1	2.14795	1
43	F	60	12	3.5	55.35	420	336.308	1089	1592	7	17.5	10.5	7.8	1	9.63836	0
44	F	60	16	8	55.35	420	336.308	1089	1592	7	17.5	10.5	7.8	1	1.47945	1
45	F	60	10	15	55.35	420	336.308	1089	1592	7	17.5	10.5	7.8	1	11.7041	0
46	F	60	13	3.5	55.35	420	336.308	1089	1592	7	17.5	10.5	7.8	1	11.4603	0
47	F	60	10	6.5	55.35	420	336.308	1089	1592	7	17.5	10.5	7.8	1	10.4164	0
48	F	60	7	2.8	55.35	420	336.308	1089	1592	7	17.5	10.5	7.8	1	2.11507	1
49	M	70	16	5.5	55.35	420	336.308	1089	1592	7	17.5	10.5	7.8	1	4.87671	2
50	M	70	15	4	55.35	420	336.308	1089	1592	7	17.5	10.5	7.8	1	1.67397	0
51	M	70	10	4	55.35	420	336.308	1089	1592	7	17.5	10.5	7.8	1	4.02192	1
52	M	70	7	3.5	55.35	420	336.308	1089	1592	7	17.5	10.5	7.8	1	3.3589	0
53	F	70	12	7.2	55.35	420	336.308	1089	1592	7	17.5	10.5	7.8	1	7.9863	0
54	F	70	14	6	55.35	420	336.308	1089	1592	7	17.5	10.5	7.8	1	7.15616	0
55	M	70	8	3.3	55.35	420	336.308	1089	1592	7	17.5	10.5	7.8	1	1.30959	0
56	F	70	6	2	55.35	420	336.308	1089	1592	7	17.5	10.5	7.8	1	0.835616	0
57	M	70	11	6.4	55.35	420	336.308	1089	1592	7	17.5	10.5	7.8	1	2.36712	0
58	F	70	7	3.2	55.35	420	336.308	1089	1592	7	17.5	10.5	7.8	1	0.865753	0
59	M	70	13	10.8	55.35	420	336.308	1089	1592	7	17.5	10.5	7.8	1	2.05753	0
60	M	80	14	5.2	55.35	420	336.308	1089	1592	7	17.5	10.5	7.8	1	0.315068	0
61	M	40			56.16	320	303.638	1089	1750	6.92	17.57	10.65	6.5	1	7.50137	0
62	F	40	9	4	56.16	320	303.638	1089	1750	6.92	17.57	10.65	6.5	1	15.526	0
63	M	40	18	9.2	56.16	320	303.638	1089	1750	6.92	17.57	10.65	6.5	1	2.12603	1
64	M	40	12	10.6	56.16	320	303.638	1089	1750	6.92	17.57	10.65	6.5	1	7.12603	0
65	F	40	10	8.3	56.16	320	303.638	1089	1750	6.92	17.57	10.65	6.5	1	0.873973	0
66	M	50			56.16	320	303.638	1089	1750	6.92	17.57	10.65	6.5	1	6.67671	1
67	M	50	11	9.5	56.16	320	303.638	1089	1750	6.92	17.57	10.65	6.5	1	7.12055	0
68	F	50	10	6	56.16	320	303.638	1089	1750	6.92	17.57	10.65	6.5	1	16.1178	2
69	M	50			56.16	320	303.638	1089	1750	6.92	17.57	10.65	6.5	1	5.35068	0
70	F	50		11	56.16	320	303.638	1089	1750	6.92	17.57	10.65	6.5	1	11.7616	0
71	M	50			56.16	320	303.638	1089	1750	6.92	17.57	10.65	6.5	1	20.5315	0
72	F	60	17	10	56.16	320	303.638	1089	1750	6.92	17.57	10.65	6.5	1	4.2274	1
73	M	60	13	10.5	56.16	320	303.638	1089	1750	6.92	17.57	10.65	6.5	1	1.1726	0
74	M	60	11	6.4	56.16	320	303.638	1089	1750	6.92	17.57	10.65	6.5	1	12.2959	0
75	M	60	11	5.9	56.16	320	303.638	1089	1750	6.92	17.57	10.65	6.5	1	11.5562	0
76	F	70	17	12.8	56.16	320	303.638	1089	1750	6.92	17.57	10.65	6.5	1	4.44932	1
77	M	70	14	5.8	56.16	320	303.638	1089	1750	6.92	17.57	10.65	6.5	1	1.59178	1
78	M	70	15	12.2	56.16	320	303.638	1089	1750	6.92	17.57	10.65	6.5	1	4.36712	1
79	M	70	12	6.2	56.16	320	303.638	1089	1750	6.92	17.57	10.65	6.5	1	9.23562	0
80	F	70		7	56.16	320	303.638	1089	1750	6.92	17.57	10.65	6.5	1	1.99726	0
81	M	50	12	8.5	56.28	320	306.797	912	1700	6.88	17.6	10.72	6.8	1	11.189	0
82	M	50			56.28	320	306.797	912	1700	6.88	17.6	10.72	6.8	1	2.46575	1
83	F	50	10	5	56.28	320	306.797	912	1700	6.88	17.6	10.72	6.8	1	3.36712	0
84	M	60	5	3.4	56.28	320	306.797	912	1700	6.88	17.6	10.72	6.8	1	16.3863	0
85	M	60	6	3.4	56.28	320	306.797	912	1700	6.88	17.6	10.72	6.8	1	1.52603	1
86	M	60	7	6	56.28	320	306.797	912	1700	6.88	17.6	10.72	6.8	1	1.46301	0
87	M	60	15	2.9	56.28	320	306.797	912	1700	6.88	17.6	10.72	6.8	1	2.07397	1
88	M	70	6	3.5	56.28	320	306.797	912	1700	6.88	17.6	10.72	6.8	1	3.63562	1
89	M	70	2	4.5	56.28	320	306.797	912	1700	6.88	17.6	10.72	6.8	1	7.58082	0
90	F	70	9	2.5	56.28	320	306.797	912	1700	6.88	17.6	10.72	6.8	1	4.45205	0
91	M	70	13	6.6	56.28	320	306.797	912	1700	6.88	17.6	10.72	6.8	1	6.9863	0
92	M	70	5	3	56.28	320	306.797	912	1700	6.88	17.6	10.72	6.8	1	3.22466	0
93	M	40			56.73	350	294.605	1021	1650	6.75	17.75	11	6.8	1	5.86027	0
94	M	40	20	10	56.73	350	294.605	1021	1650	6.75	17.75	11	6.8	1	0.268493	1
95	F	50			56.73	350	294.605	1021	1650	6.75	17.75	11	6.8	1	7.01918	0
96	F	50	9	3	56.73	350	294.605	1021	1650	6.75	17.75	11	6.8	1	2.1589	0
97	M	50	12	8.7	56.73	350	294.605	1021	1650	6.75	17.75	11	6.8	1	14.4822	0
98	M	50			56.73	350	294.605	1021	1650	6.75	17.75	11	6.8	1	4.86849	0
99	M	50	9	4.5	56.73	350	294.605	1021	1650	6.75	17.75	11	6.8	1	12.5452	0
100	M	50	2	1	56.73	350	294.605	1021	1650	6.75	17.75	11	6.8	1	7.42466	0
101	M	50	16	5.4	56.73	350	294.605	1021	1650	6.75	17.75	11	6.8	1	3.13151	1
102	M	60	10	3.5	56.73	350	294.605	1021	1650	6.75	17.75	11	6.8	1	2.30959	0
103	F	60	10	4	56.73	350	294.605	1021	1650	6.75	17.75	11	6.8	1	2.44384	2
104	F	60	12	8.3	56.73	350	294.605	1021	1650	6.75	17.75	11	6.8	1	9.11781	1
105	M	60	8	4.2	56.73	350	294.605	1021	1650	6.75	17.75	11	6.8	1	0.386301	0
106	M	60	8	1.9	56.73	350	294.605	1021	1650	6.75	17.75	11	6.8	1	4.13151	0
107	F	60	7	2.9	56.73	350	294.605	1021	1650	6.75	17.75	11	6.8	1	1.25205	0
108	F	60	14	10.6	56.73	350	294.605	1021	1650	6.75	17.75	11	6.8	1	1.19178	1
109	M	70			56.73	350	294.605	1021	1650	6.75	17.75	11	6.8	1	1.37808	2
110	F	70	7	3.1	56.73	350	294.605	1021	1650	6.75	17.75	11	6.8	1	4.21096	0
111	F	70	19	10.5	56.73	350	294.605	1021	1650	6.75	17.75	11	6.8	1	5.04932	0
112	M	70	5	4.5	56.73	350	294.605	1021	1650	6.75	17.75	11	6.8	1	1.63014	2
113	M	70	12	7.3	56.73	350	294.605	1021	1650	6.75	17.75	11	6.8	1	0.643836	0
114	M	70	9	2.5	56.73	350	294.605	1021	1650	6.75	17.75	11	6.8	1	1.72877	0
115	F	30	17	6	56.75	350	299.169	997	1800	6.77	17.75	10.98	7.3	1	8.74247	1
116	F	30			56.75	350	299.169	997	1800	6.77	17.75	10.98	7.3	1	18.6082	0
117	M	40			56.75	350	299.169	997	1800	6.77	17.75	10.98	7.3	1	3.89863	1
118	M	40	6	2.7	56.75	350	299.169	997	1800	6.77	17.75	10.98	7.3	1	0.59726	0
119	M	40			56.75	350	299.169	997	1800	6.77	17.75	10.98	7.3	1	12.8	0
120	F	50			56.75	350	299.169	997	1800	6.77	17.75	10.98	7.3	1	5.50411	0
121	M	50	6	4.8	56.75	350	299.169	997	1800	6.77	17.75	10.98	7.3	1	19.1836	2
122	F	50			56.75	350	299.169	997	1800	6.77	17.75	10.98	7.3	1	17.95	1
123	M	50	11	3.5	56.75	350	299.169	997	1800	6.77	17.75	10.98	7.3	1	17.2904	0
124	M	60	15	4.7	56.75	350	299.169	997	1800	6.77	17.75	10.98	7.3	1	3.86849	1
125	M	60	7	2.6	56.75	350	299.169	997	1800	6.77	17.75	10.98	7.3	1	4.12603	0
126	M	60	6	3	56.75	350	299.169	997	1800	6.77	17.75	10.98	7.3	1	3.43562	2
127	M	60	17	13	56.75	350	299.169	997	1800	6.77	17.75	10.98	7.3	1	1.90685	1
128	M	60	12	9.1	56.75	350	299.169	997	1800	6.77	17.75	10.98	7.3	1	4.16712	1
129	M	60	18	8.7	56.75	350	299.169	997	1800	6.77	17.75	10.98	7.3	1	3.61644	1
130	F	60	10	4.6	56.75	350	299.169	997	1800	6.77	17.75	10.98	7.3	1	6.47671	1
131	M	60	11	3	56.75	350	299.169	997	1800	6.77	17.75	10.98	7.3	1	9.88767	0
132	M	60	13	12.1	56.75	350	299.169	997	1800	6.77	17.75	10.98	7.3	1	0.367123	1
133	M	70	6	6.3	56.75	350	299.169	997	1800	6.77	17.75	10.98	7.3	1	2.55616	2
134	F	40	10	6.4	56.79	350	296.009	1021	1440	6.72	17.8	11.08	6.3	1	3.74521	1
135	M	40		12	56.79	425	296.009	1021	1440	6.72	17.8	11.08	6.3	1	2.66301	1
136	F	50	15	8	56.79	425	296.009	1021	1440	6.72	17.8	11.08	6.3	1	3.45479	2
137	M	50			56.79	425	296.009	1021	1440	6.72	17.8	11.08	6.3	1	5.89315	0
138	M	50	20	6.2	56.79	425	296.009	1021	1440	6.72	17.8	11.08	6.3	1	1.15616	1
139	F	50	8	3	56.79	425	296.009	1021	1440	6.72	17.8	11.08	6.3	1	1.36986	0
140	F	50			56.79	425	296.009	1021	1440	6.72	17.8	11.08	6.3	1	12.24	1
141	F	50	8	4.5	56.79	425	296.009	1021	1440	6.72	17.8	11.08	6.3	1	12.9726	0
142	F	60	7	4.3	56.79	425	296.009	1021	1440	6.72	17.8	11.08	6.3	1	19.0849	0
143	M	60	10	14	56.79	425	296.009	1021	1440	6.72	17.8	11.08	6.3	1	1.94521	0
144	F	60	15	4	56.79	425	296.009	1021	1440	6.72	17.8	11.08	6.3	1	4.87945	1
145	M	60	9	4.1	56.79	425	296.009	1021	1440	6.72	17.8	11.08	6.3	1	6.60548	0
146	F	60	12	6.5	56.79	425	296.009	1021	1440	6.72	17.8	11.08	6.3	1	3.29041	0
147	M	70			56.79	425	296.009	1021	1440	6.72	17.8	11.08	6.3	1	3.88219	1
148	M	70			56.79	425	296.009	1021	1440	6.72	17.8	11.08	6.3	1	2.62466	1
149	F	70	8	6.6	56.79	425	296.009	1021	1440	6.72	17.8	11.08	6.3	1	7.83562	0
150	M	70	16	2	56.79	425	296.009	1021	1440	6.72	17.8	11.08	6.3	1	1.57808	0
151	M	70		6.2	56.79	425	296.009	1021	1440	6.72	17.8	11.08	6.3	1	7.50685	0
152	F	70	17	7.4	56.79	425	296.009	1021	1440	6.72	17.8	11.08	6.3	1	4.07123	1
153	F	70	10	6.5	56.79	425	296.009	1021	1440	6.72	17.8	11.08	6.3	1	3.29041	0
154	M	70	11	7.1	56.79	425	296.009	1021	1440	6.72	17.8	11.08	6.3	1	1.29041	0
155	M	70	12	2.4	56.79	425	296.009	1021	1440	6.72	17.8	11.08	6.3	1	0.10137	0
156	F	30			57.5	440	317.376	1067	1882	6.53	18.02	11.49	6.6	2	14.6521	0
157	M	40			57.5	440	317.376	1067	1882	6.53	18.02	11.49	6.6	2	4.29315	0
158	M	60	10	4	57.5	440	317.376	1067	1882	6.53	18.02	11.49	6.6	2	1.52603	0
159	M	60			57.5	440	317.376	1067	1882	6.53	18.02	11.49	6.6	2	3.9726	1
160	F	60	12	8.3	57.5	440	317.376	1067	1882	6.53	18.02	11.49	6.6	2	1.01918	0
161	M	60	20		57.5	440	317.376	1067	1882	6.53	18.02	11.49	6.6	2	1.67671	1
162	M	60	17	7.6	57.5	440	317.376	1067	1882	6.53	18.02	11.49	6.6	2	11.074	0
163	M	60			57.5	440	317.376	1067	1882	6.53	18.02	11.49	6.6	2	8.89863	2
164	M	60	8	2.6	57.5	440	317.376	1067	1882	6.53	18.02	11.49	6.6	2	4.59452	0
165	M	70	12	5.7	57.5	440	317.376	1067	1882	6.53	18.02	11.49	6.6	2	7.48493	0
166	M	70	9	3	57.5	440	317.376	1067	1882	6.53	18.02	11.49	6.6	2	3.86575	0
167	F	30			57.67	320	307.951	958	1722	6.5	18.03	11.53	7.7	2	2.41644	1
168	M	30			57.67	320	307.951	958	1722	6.5	18.03	11.53	7.7	2	13.5342	0
169	M	30			57.67	320	307.951	958	1722	6.5	18.03	11.53	7.7	2	22.5507	0
170	F	30	14	4.2	57.67	320	307.951	958	1722	6.5	18.03	11.53	7.7	2	3.1726	0
171	F	40			57.67	320	307.951	958	1722	6.5	18.03	11.53	7.7	2	10.5644	0
172	M	40	6	3.5	57.67	320	307.951	958	1722	6.5	18.03	11.53	7.7	2	17.3096	0
173	F	40		3.2	57.67	320	307.951	958	1722	6.5	18.03	11.53	7.7	2	0.816438	0
174	F	40			57.67	320	307.951	958	1722	6.5	18.03	11.53	7.7	2	12.6877	0
175	F	40	18	7.1	57.67	320	307.951	958	1722	6.5	18.03	11.53	7.7	2	7.37534	1
176	M	40			57.67	320	307.951	958	1722	6.5	18.03	11.53	7.7	2	11.8767	0
177	F	50			57.67	320	307.951	958	1722	6.5	18.03	11.53	7.7	2	4.50411	0
178	M	50	7	2.7	57.67	320	307.951	958	1722	6.5	18.03	11.53	7.7	2	3.27123	0
179	M	50	12	3.7	57.67	320	307.951	958	1722	6.5	18.03	11.53	7.7	2	14.2959	2
180	M	50	9	2.2	57.67	320	307.951	958	1722	6.5	18.03	11.53	7.7	2	6.58082	2
181	F	50	9	4	57.67	320	307.951	958	1722	6.5	18.03	11.53	7.7	2	12.4959	0
182	M	50	17	13	57.67	320	307.951	958	1722	6.5	18.03	11.53	7.7	2	3.96438	1
183	M	50	16	8.5	57.67	320	307.951	958	1722	6.5	18.03	11.53	7.7	2	3.43562	1
184	M	60	18	14.2	57.67	320	307.951	958	1722	6.5	18.03	11.53	7.7	2	17.5589	0
185	M	60	16	8.5	57.67	320	307.951	958	1722	6.5	18.03	11.53	7.7	2	18.2466	0
186	F	60	14	3.1	57.67	320	307.951	958	1722	6.5	18.03	11.53	7.7	2	6.8274	1
187	M	60	18	14	57.67	320	307.951	958	1722	6.5	18.03	11.53	7.7	2	1.0137	1
188	M	60	5	3	57.67	320	307.951	958	1722	6.5	18.03	11.53	7.7	2	3.97808	2
189	F	60	14	8.2	57.67	320	307.951	958	1722	6.5	18.03	11.53	7.7	2	13.2795	0
190	M	60	11	4	57.67	320	307.951	958	1722	6.5	18.03	11.53	7.7	2	6.50959	0
191	M	60	10	8	57.67	320	307.951	958	1722	6.5	18.03	11.53	7.7	2	5.64932	0
192	M	60	9	4.1	57.67	320	307.951	958	1722	6.5	18.03	11.53	7.7	2	1.28767	0
193	M	60			57.67	320	307.951	958	1722	6.5	18.03	11.53	7.7	2	12.9507	0
194	M	60	10	4.2	57.67	320	307.951	958	1722	6.5	18.03	11.53	7.7	2	10.2904	0
195	M	60	13	7	57.67	320	307.951	958	1722	6.5	18.03	11.53	7.7	2	1.18904	2
196	F	60	10	8	57.67	320	307.951	958	1722	6.5	18.03	11.53	7.7	2	7.91233	0
197	M	60	17	2.9	57.67	320	307.951	958	1722	6.5	18.03	11.53	7.7	2	3.97534	0
198	M	60		2.3	57.67	320	307.951	958	1722	6.5	18.03	11.53	7.7	2	0.509589	0
199	M	60	8	2	57.67	320	307.951	958	1722	6.5	18.03	11.53	7.7	2	6.47123	0
200	M	60	20	7.7	57.67	320	307.951	958	1722	6.5	18.03	11.53	7.7	2	1.71507	2
201	M	60	13	3	57.67	320	307.951	958	1722	6.5	18.03	11.53	7.7	2	2.09589	1
202	M	60	6	2.1	57.67	320	307.951	958	1722	6.5	18.03	11.53	7.7	2	4.95342	1
203	M	60	15	8.4	57.67	320	307.951	958	1722	6.5	18.03	11.53	7.7	2	4.33699	2
204	M	60	12	4	57.67	320	307.951	958	1722	6.5	18.03	11.53	7.7	2	2.00822	2
205	F	60		9.8	57.67	320	307.951	958	1722	6.5	18.03	11.53	7.7	2	5.72329	0
206	M	60	3	2	57.67	320	307.951	958	1722	6.5	18.03	11.53	7.7	2	4.78356	0
207	M	70	5	2	57.67	320	307.951	958	1722	6.5	18.03	11.53	7.7	2	10.6356	0
208	F	70	9	3	57.67	320	307.951	958	1722	6.5	18.03	11.53	7.7	2	1.06027	0
209	F	70	11	6.2	57.67	320	307.951	958	1722	6.5	18.03	11.53	7.7	2	0.663014	2
210	F	70	12	6.3	57.67	320	307.951	958	1722	6.5	18.03	11.53	7.7	2	7.43014	0
211	M	70	13	7.1	57.67	320	307.951	958	1722	6.5	18.03	11.53	7.7	2	1.19452	0
212	F	70	9	2.4	57.67	320	307.951	958	1722	6.5	18.03	11.53	7.7	2	0.446575	0
213	F	70	8	4	57.67	320	307.951	958	1722	6.5	18.03	11.53	7.7	2	1.4411	0
214	F	70	5	10	57.67	320	307.951	958	1722	6.5	18.03	11.53	7.7	2	4.72877	1
215	M	70	8	3.8	57.67	320	307.951	958	1722	6.5	18.03	11.53	7.7	2	2.84658	0
216	F	80		2.38	57.67	320	307.951	958	1722	6.5	18.03	11.53	7.7	2	0.528767	0
217	F	80	19	6.2	57.67	320	307.951	958	1722	6.5	18.03	11.53	7.7	2	0.315068	0
218	F	30	12	5.1	57.72	320	292.119	958	1550	6.35	18.22	11.87	6.1	2	4.56438	2
219	M	30	12	11	57.72	320	292.119	958	1550	6.35	18.22	11.87	6.1	2	7.42466	0
220	M	40			57.72	320	292.119	958	1550	6.35	18.22	11.87	6.1	2	12.8411	0
221	M	40			57.72	320	292.119	958	1550	6.35	18.22	11.87	6.1	2	13.5973	0
222	M	40			57.72	320	292.119	958	1550	6.35	18.22	11.87	6.1	2	7.03288	0
223	M	40	6	4.1	57.72	320	292.119	958	1550	6.35	18.22	11.87	6.1	2	11.1753	1
224	M	40	16	6.9	57.72	320	292.119	958	1550	6.35	18.22	11.87	6.1	2	12.3726	0
225	F	40	9	4	57.72	320	292.119	958	1550	6.35	18.22	11.87	6.1	2	10.4521	2
226	M	50	12	5	57.72	320	292.119	958	1550	6.35	18.22	11.87	6.1	2	10.2411	0
227	M	50	10	4.5	57.72	320	292.119	958	1550	6.35	18.22	11.87	6.1	2	13.5699	0
228	M	50	10	4	57.72	320	292.119	958	1550	6.35	18.22	11.87	6.1	2	3.68493	2
229	F	50	4	4.1	57.72	320	292.119	958	1550	6.35	18.22	11.87	6.1	2	18.9397	0
230	F	50	16	12.4	57.72	320	292.119	958	1550	6.35	18.22	11.87	6.1	2	12.3151	0
231	M	50	9	4	57.72	320	292.119	958	1550	6.35	18.22	11.87	6.1	2	6.83836	0
232	M	50	8	3	57.72	320	292.119	958	1550	6.35	18.22	11.87	6.1	2	3.40548	0
233	M	50	16	8.1	57.72	320	292.119	958	1550	6.35	18.22	11.87	6.1	2	3.79452	1
234	F	50	13	6	57.72	320	292.119	958	1550	6.35	18.22	11.87	6.1	2	15.2	0
235	M	50	14	7.3	57.72	320	292.119	958	1550	6.35	18.22	11.87	6.1	2	9.30959	0
236	M	50	11	7.5	57.72	320	292.119	958	1550	6.35	18.22	11.87	6.1	2	14.6247	0
237	F	50	14	9.5	57.72	320	292.119	958	1550	6.35	18.22	11.87	6.1	2	10.4548	0
238	M	60		14	57.72	320	292.119	958	1550	6.35	18.22	11.87	6.1	2	18.1123	0
239	M	60	6	2.9	57.72	320	292.119	958	1550	6.35	18.22	11.87	6.1	2	0.945205	0
240	M	60	4	2.8	57.72	320	292.119	958	1550	6.35	18.22	11.87	6.1	2	6.28219	2
241	M	60	11	4.3	57.72	320	292.119	958	1550	6.35	18.22	11.87	6.1	2	0.967123	0
242	M	60	13	5	57.72	320	292.119	958	1550	6.35	18.22	11.87	6.1	2	0.723288	1
243	M	60	8	2.7	57.72	320	292.119	958	1550	6.35	18.22	11.87	6.1	2	1.45753	1
244	M	60	8	6.5	57.72	320	292.119	958	1550	6.35	18.22	11.87	6.1	2	3.30685	0
245	F	60	10	3.6	57.72	320	292.119	958	1550	6.35	18.22	11.87	6.1	2	3.00548	1
246	M	60	10	4.3	57.72	320	292.119	958	1550	6.35	18.22	11.87	6.1	2	13.2247	0
247	M	60	11	4.7	57.72	320	292.119	958	1550	6.35	18.22	11.87	6.1	2	10.9425	0
248	F	60	20	9.7	57.72	320	292.119	958	1550	6.35	18.22	11.87	6.1	2	3.86301	1
249	F	60	12	5.6	57.72	320	292.119	958	1550	6.35	18.22	11.87	6.1	2	4.86027	1
250	M	70	12	11.5	57.72	320	292.119	958	1550	6.35	18.22	11.87	6.1	2	4.55342	1
251	F	70	9	3.5	57.72	320	292.119	958	1550	6.35	18.22	11.87	6.1	2	0.389041	0
252	M	70	7	2	57.72	320	292.119	958	1550	6.35	18.22	11.87	6.1	2	1.41096	0
253	M	30			57.75	320	296.863	1021	1650	6.5	18.07	11.57	5.2	2	23.7288	0
254	F	30			57.75	320	296.863	1021	1650	6.5	18.07	11.57	5.2	2	13.0712	0
255	M	40			57.75	320	296.863	1021	1650	6.5	18.07	11.57	5.2	2	18.4027	0
256	F	40			57.75	320	296.863	1021	1650	6.5	18.07	11.57	5.2	2	12.463	0
257	M	40	7	2.6	57.75	320	296.863	1021	1650	6.5	18.07	11.57	5.2	2	15.789	0
258	F	50			57.75	320	296.863	1021	1650	6.5	18.07	11.57	5.2	2	13.0932	0
259	M	50		11.6	57.75	320	296.863	1021	1650	6.5	18.07	11.57	5.2	2	2.53699	1
260	M	50		7.3	57.75	320	296.863	1021	1650	6.5	18.07	11.57	5.2	2	13.6	0
261	M	50			57.75	320	296.863	1021	1650	6.5	18.07	11.57	5.2	2	14.0219	0
262	M	50	8	6	57.75	320	296.863	1021	1650	6.5	18.07	11.57	5.2	2	1.54247	0
263	M	50			57.75	320	296.863	1021	1650	6.5	18.07	11.57	5.2	2	3.93973	0
264	F	50	9	3.5	57.75	320	296.863	1021	1650	6.5	18.07	11.57	5.2	2	9.52877	1
265	M	50	7	7	57.75	320	296.863	1021	1650	6.5	18.07	11.57	5.2	2	6.54521	0
266	F	50	14	5	57.75	320	296.863	1021	1650	6.5	18.07	11.57	5.2	2	5.36986	1
267	F	50		10	57.75	320	296.863	1021	1650	6.5	18.07	11.57	5.2	2	6.54795	0
268	M	50	10	2.8	57.75	320	296.863	1021	1650	6.5	18.07	11.57	5.2	2	6.64384	0
269	F	60	12	6.5	57.75	320	296.863	1021	1650	6.5	18.07	11.57	5.2	2	2.70411	1
270	M	60	10	7	57.75	320	296.863	1021	1650	6.5	18.07	11.57	5.2	2	18.9753	0
271	M	60	15	6.7	57.75	320	296.863	1021	1650	6.5	18.07	11.57	5.2	2	7.76164	1
272	F	60	10	4.4	57.75	320	296.863	1021	1650	6.5	18.07	11.57	5.2	2	15.4658	0
273	F	60	11	9	57.75	320	296.863	1021	1650	6.5	18.07	11.57	5.2	2	12.0658	0
274	M	60	19	9.5	57.75	320	296.863	1021	1650	6.5	18.07	11.57	5.2	2	1.27397	1
275	M	60	12	6	57.75	320	296.863	1021	1650	6.5	18.07	11.57	5.2	2	2.78904	1
276	F	60	10	2	57.75	320	296.863	1021	1650	6.5	18.07	11.57	5.2	2	0.852055	0
277	F	60	8	5.7	57.75	320	296.863	1021	1650	6.5	18.07	11.57	5.2	2	7.81918	1
278	M	60		10.5	57.75	320	296.863	1021	1650	6.5	18.07	11.57	5.2	2	8.39178	0
279	F	60	11	3.6	57.75	320	296.863	1021	1650	6.5	18.07	11.57	5.2	2	5.88493	1
280	F	60	7	7.6	57.75	320	296.863	1021	1650	6.5	18.07	11.57	5.2	2	9.1726	1
281	F	60	15	7.1	57.75	320	296.863	1021	1650	6.5	18.07	11.57	5.2	2	7.52877	0
282	F	60	10	3.5	57.75	320	296.863	1021	1650	6.5	18.07	11.57	5.2	2	0.367123	0
283	M	60	5	2.5	57.75	320	296.863	1021	1650	6.5	18.07	11.57	5.2	2	0.509589	0
284	F	60	10	11	57.75	320	296.863	1021	1650	6.5	18.07	11.57	5.2	2	0.276712	0
285	M	60		10	57.75	320	296.863	1021	1650	6.5	18.07	11.57	5.2	2	0.663014	0
286	F	70		2	57.75	320	296.863	1021	1650	6.5	18.07	11.57	5.2	2	7.67671	0
287	M	70	9	3.5	57.75	320	296.863	1021	1650	6.5	18.07	11.57	5.2	2	1.67123	1
288	F	70	10	3.8	57.75	320	296.863	1021	1650	6.5	18.07	11.57	5.2	2	1.23836	0
289	M	70	18	2.2	57.75	320	296.863	1021	1650	6.5	18.07	11.57	5.2	2	3.14795	0
290	M	70	11	4.1	57.75	320	296.863	1021	1650	6.5	18.07	11.57	5.2	2	0.561644	0
291	M	70	6	5	57.75	320	296.863	1021	1650	6.5	18.07	11.57	5.2	2	1.60274	0
292	M	40	10	3.7	58.4	330	282.766	1011	1680	6.33	18.25	11.92	5.9	2	9.90685	0
293	F	40			58.4	330	282.766	1011	1680	6.33	18.25	11.92	5.9	2	4.88493	0
294	F	40			58.4	330	282.766	1011	1680	6.33	18.25	11.92	5.9	2	6.25753	1
295	F	40			58.4	330	282.766	1011	1680	6.33	18.25	11.92	5.9	2	12.33	1
296	F	40	12	6	58.4	330	282.766	1011	1680	6.33	18.25	11.92	5.9	2	11.9014	1
297	F	50	9	4	58.4	330	282.766	1011	1680	6.33	18.25	11.92	5.9	2	2.90959	1
298	M	50	8	8.3	58.4	330	282.766	1011	1680	6.33	18.25	11.92	5.9	2	5.58356	1
299	F	50	12	3.1	58.4	330	282.766	1011	1680	6.33	18.25	11.92	5.9	2	9.02192	0
300	F	60	8	5.5	58.4	330	282.766	1011	1680	6.33	18.25	11.92	5.9	2	3.28767	0
301	M	60	7	2.5	58.4	330	282.766	1011	1680	6.33	18.25	11.92	5.9	2	2.04384	1
302	F	60	9	3	58.4	330	282.766	1011	1680	6.33	18.25	11.92	5.9	2	4.98904	2
303	M	60	17	5.5	58.4	330	282.766	1011	1680	6.33	18.25	11.92	5.9	2	8.90137	0
304	M	60	11	2.5	58.4	330	282.766	1011	1680	6.33	18.25	11.92	5.9	2	0.947945	0
305	F	70	7	2.2	58.4	330	282.766	1011	1680	6.33	18.25	11.92	5.9	2	3.81918	0
306	M	70	14	7	58.4	330	282.766	1011	1680	6.33	18.25	11.92	5.9	2	7.55616	0
307	M	30			58.41	330	296.776	975	1765	6.33	18.25	11.92	6	2	19.4411	0
308	F	40			58.41	330	296.776	975	1765	6.33	18.25	11.92	6	2	10.8411	0
309	F	40			58.41	330	296.776	975	1765	6.33	18.25	11.92	6	2	7.88767	1
310	F	40	7	3.5	58.41	330	296.776	975	1765	6.33	18.25	11.92	6	2	3.72329	0
311	F	40			58.41	330	296.776	975	1765	6.33	18.25	11.92	6	2	13.9616	0
312	M	40	6	3.9	58.41	330	296.776	975	1765	6.33	18.25	11.92	6	2	21.1178	0
313	M	50			58.41	330	296.776	975	1765	6.33	18.25	11.92	6	2	10.5616	0
314	M	50			58.41	330	296.776	975	1765	6.33	18.25	11.92	6	2	7.36164	0
315	M	50	7	4.5	58.41	330	296.776	975	1765	6.33	18.25	11.92	6	2	4.85753	0
316	M	50			58.41	330	296.776	975	1765	6.33	18.25	11.92	6	2	6.84658	0
317	M	50			58.41	330	296.776	975	1765	6.33	18.25	11.92	6	2	3.47671	1
318	M	50	18	4.5	58.41	330	296.776	975	1765	6.33	18.25	11.92	6	2	18.4548	0
319	M	50	7	2.6	58.41	330	296.776	975	1765	6.33	18.25	11.92	6	2	6.10959	0
320	M	50			58.41	330	296.776	975	1765	6.33	18.25	11.92	6	2	6.47123	0
321	F	50			58.41	330	296.776	975	1765	6.33	18.25	11.92	6	2	23.3836	0
322	F	50	8	9	58.41	330	296.776	975	1765	6.33	18.25	11.92	6	2	10.2548	1
323	M	50		4.2	58.41	330	296.776	975	1765	6.33	18.25	11.92	6	2	15.5233	0
324	F	50	12	6.3	58.41	330	296.776	975	1765	6.33	18.25	11.92	6	2	12.4767	0
325	F	50			58.41	330	296.776	975	1765	6.33	18.25	11.92	6	2	15.06	1
326	F	50	10	6	58.41	330	296.776	975	1765	6.33	18.25	11.92	6	2	4.70137	1
327	M	50	8	3	58.41	330	296.776	975	1765	6.33	18.25	11.92	6	2	7.60548	1
328	M	50	15	12	58.41	330	296.776	975	1765	6.33	18.25	11.92	6	2	3.27123	0
329	M	60		14	58.41	330	296.776	975	1765	6.33	18.25	11.92	6	2	3.97808	1
330	F	60	12	3.5	58.41	330	296.776	975	1765	6.33	18.25	11.92	6	2	7.97808	0
331	F	60	6		58.41	330	296.776	975	1765	6.33	18.25	11.92	6	2	15.5836	0
332	F	60	9	3.5	58.41	330	296.776	975	1765	6.33	18.25	11.92	6	2	9.94521	1
333	M	60	3	3	58.41	330	296.776	975	1765	6.33	18.25	11.92	6	2	15.1562	0
334	F	60	12	6	58.41	330	296.776	975	1765	6.33	18.25	11.92	6	2	8.78904	0
335	M	60	6	1.9	58.41	330	296.776	975	1765	6.33	18.25	11.92	6	2	15.4301	0
336	F	60	12	7.5	58.41	330	296.776	975	1765	6.33	18.25	11.92	6	2	14.126	0
337	F	60	10	11	58.41	330	296.776	975	1765	6.33	18.25	11.92	6	2	1.53425	1
338	F	60	10	4	58.41	330	296.776	975	1765	6.33	18.25	11.92	6	2	6.14521	0
339	M	60	6	2.5	58.41	330	296.776	975	1765	6.33	18.25	11.92	6	2	1	0
340	F	60	10	3.1	58.41	330	296.776	975	1765	6.33	18.25	11.92	6	2	2.25205	0
341	M	60	11	6.4	58.41	330	296.776	975	1765	6.33	18.25	11.92	6	2	11.7068	0
342	M	70	10	3	58.41	330	296.776	975	1765	6.33	18.25	11.92	6	2	5.29589	0
343	M	70	6	2.6	58.41	330	296.776	975	1765	6.33	18.25	11.92	6	2	3.26301	0
344	F	70	10	3.9	58.41	330	296.776	975	1765	6.33	18.25	11.92	6	2	3.14795	0
345	F	70	15	6.7	58.41	330	296.776	975	1765	6.33	18.25	11.92	6	2	3.48219	0
346	F	70	8	2.5	58.41	330	296.776	975	1765	6.33	18.25	11.92	6	2	3.71233	0
347	F	70	11	4.6	58.41	330	296.776	975	1765	6.33	18.25	11.92	6	2	0.969863	0
348	M	70	8	2.9	58.41	330	296.776	975	1765	6.33	18.25	11.92	6	2	3.03288	0
349	F	70	10	8.7	58.41	330	296.776	975	1765	6.33	18.25	11.92	6	2	1.81096	0
350	F	30			58.77	325	301.956	1055	1700	6.1	18.5	12.4	7.3	2	14.0411	0
351	M	40	7	3	58.77	325	301.956	1055	1700	6.1	18.5	12.4	7.3	2	11.2575	2
352	F	40	12	3	58.77	325	301.956	1055	1700	6.1	18.5	12.4	7.3	2	10.7863	0
353	F	40	8	2.5	58.77	325	301.956	1055	1700	6.1	18.5	12.4	7.3	2	8.44658	0
354	M	40			58.77	325	301.956	1055	1700	6.1	18.5	12.4	7.3	2	1.91781	1
355	F	50	13	6.8	58.77	325	301.956	1055	1700	6.1	18.5	12.4	7.3	2	16.4959	0
356	M	50	16	9	58.77	325	301.956	1055	1700	6.1	18.5	12.4	7.3	2	12.5096	0
357	F	50	12	7	58.77	325	301.956	1055	1700	6.1	18.5	12.4	7.3	2	10.4055	2
358	M	50	8	4	58.77	325	301.956	1055	1700	6.1	18.5	12.4	7.3	2	1.03836	0
359	M	50	10	3.4	58.77	325	301.956	1055	1700	6.1	18.5	12.4	7.3	2	1.12329	0
360	M	50	12	5.5	58.77	325	301.956	1055	1700	6.1	18.5	12.4	7.3	2	14.9479	0
361	F	50	13	8.2	58.77	325	301.956	1055	1700	6.1	18.5	12.4	7.3	2	12.2274	0
362	F	60	12	8.7	58.77	325	301.956	1055	1700	6.1	18.5	12.4	7.3	2	12.9836	0
363	F	60	22	10.2	58.77	325	301.956	1055	1700	6.1	18.5	12.4	7.3	2	2.31507	1
364	M	60	12	2.3	58.77	325	301.956	1055	1700	6.1	18.5	12.4	7.3	2	17.3068	0
365	M	60	15	7.8	58.77	325	301.956	1055	1700	6.1	18.5	12.4	7.3	2	6.69589	1
366	F	60	10	2.2	58.77	325	301.956	1055	1700	6.1	18.5	12.4	7.3	2	3.15342	0
367	M	60	16	9	58.77	325	301.956	1055	1700	6.1	18.5	12.4	7.3	2	4.12603	0
368	F	60	5	3	58.77	325	301.956	1055	1700	6.1	18.5	12.4	7.3	2	4.26849	0
369	F	60	10	8.6	58.77	325	301.956	1055	1700	6.1	18.5	12.4	7.3	2	2.66027	1
370	M	60	14	9.4	58.77	325	301.956	1055	1700	6.1	18.5	12.4	7.3	2	3.20548	2
371	M	70	17	9.1	58.77	325	301.956	1055	1700	6.1	18.5	12.4	7.3	2	9.7726	1
372	F	70		10.5	58.77	325	301.956	1055	1700	6.1	18.5	12.4	7.3	2	9.07397	0
373	F	70	13	5	58.77	325	301.956	1055	1700	6.1	18.5	12.4	7.3	2	2.71233	0
374	F	70	8	2	58.77	325	301.956	1055	1700	6.1	18.5	12.4	7.3	2	0.731507	0
375	F	10			59.27	280	296.208	1011	1673	6.07	18.55	12.48	5.6	2	27.611	0
376	M	20			59.27	280	296.208	1011	1673	6.07	18.55	12.48	5.6	2	4.24658	0
377	M	20	11	6.6	59.27	280	296.208	1011	1673	6.07	18.55	12.48	5.6	2	5.45479	1
378	F	30			59.27	280	296.208	1011	1673	6.07	18.55	12.48	5.6	2	3.61644	1
379	F	40			59.27	280	296.208	1011	1673	6.07	18.55	12.48	5.6	2	9.27945	0
380	F	50			59.27	280	296.208	1011	1673	6.07	18.55	12.48	5.6	2	9.9726	0
381	M	50			59.27	280	296.208	1011	1673	6.07	18.55	12.48	5.6	2	5.69041	0
382	F	50			59.27	280	296.208	1011	1673	6.07	18.55	12.48	5.6	2	3.49315	0
383	F	50	10	7.8	59.27	280	296.208	1011	1673	6.07	18.55	12.48	5.6	2	4.53699	0
384	M	50			59.27	280	296.208	1011	1673	6.07	18.55	12.48	5.6	2	3.78904	0
385	F	50	14	10	59.27	280	296.208	1011	1673	6.07	18.55	12.48	5.6	2	2.7726	0
386	F	50	10	8	59.27	280	296.208	1011	1673	6.07	18.55	12.48	5.6	2	3.44384	0
387	M	60	7	3.5	59.27	280	296.208	1011	1673	6.07	18.55	12.48	5.6	2	1.88767	0
388	M	60	17	8	59.27	280	296.208	1011	1673	6.07	18.55	12.48	5.6	2	4.64384	0
389	M	60			59.27	280	296.208	1011	1673	6.07	18.55	12.48	5.6	2	9.69589	1
390	M	60	13	7	59.27	280	296.208	1011	1673	6.07	18.55	12.48	5.6	2	4.07123	2
391	M	60	6	4.3	59.27	280	296.208	1011	1673	6.07	18.55	12.48	5.6	2	12.4575	0
392	F	70	8	2.5	59.27	280	296.208	1011	1673	6.07	18.55	12.48	5.6	2	6.3726	0
393	F	70	9	3	59.27	280	296.208	1011	1673	6.07	18.55	12.48	5.6	2	1.83288	0
394	F	70	13	6	59.27	280	296.208	1011	1673	6.07	18.55	12.48	5.6	2	2.70959	0
395	F	80	10	2.4	59.27	280	296.208	1011	1673	6.07	18.55	12.48	5.6	2	0.290411	0
396	F	20			59.33	280	300.627	970	1821	6.005	18.56	12.555	6.6	2	7.93425	1
397	M	30			59.33	280	300.627	970	1821	6.005	18.56	12.555	6.6	2	24.4548	0
398	M	30			59.33	280	300.627	970	1821	6.005	18.56	12.555	6.6	2	23.1151	2
399	M	30			59.33	280	300.627	970	1821	6.005	18.56	12.555	6.6	2	0.758904	1
400	M	30			59.33	280	300.627	970	1821	6.005	18.56	12.555	6.6	2	6.21096	1
401	F	30			59.33	280	300.627	970	1821	6.005	18.56	12.555	6.6	2	9.9726	0
402	M	30	3	2	59.33	280	300.627	970	1821	6.005	18.56	12.555	6.6	2	16	0
403	M	30	4	3.1	59.33	280	300.627	970	1821	6.005	18.56	12.555	6.6	2	17.537	0
404	F	30	6	5	59.33	280	300.627	970	1821	6.005	18.56	12.555	6.6	2	12.6055	0
405	F	30	6	3.2	59.33	280	300.627	970	1821	6.005	18.56	12.555	6.6	2	5.66849	0
406	M	40			59.33	280	300.627	970	1821	6.005	18.56	12.555	6.6	2	15.0575	0
407	F	40			59.33	280	300.627	970	1821	6.005	18.56	12.555	6.6	2	7.91233	0
408	M	40			59.33	280	300.627	970	1821	6.005	18.56	12.555	6.6	2	10.5836	0
409	F	40		3	59.33	280	300.627	970	1821	6.005	18.56	12.555	6.6	2	6.49315	0
410	M	40	12	4.5	59.33	280	300.627	970	1821	6.005	18.56	12.555	6.6	2	4.99726	0
411	F	40			59.33	280	300.627	970	1821	6.005	18.56	12.555	6.6	2	6.65753	0
412	F	40			59.33	280	300.627	970	1821	6.005	18.56	12.555	6.6	2	7.31233	0
413	M	40	8	4.3	59.33	280	300.627	970	1821	6.005	18.56	12.555	6.6	2	13.9616	0
414	M	40	14	6.5	59.33	280	300.627	970	1821	6.005	18.56	12.555	6.6	2	7.89315	0
415	F	40			59.33	280	300.627	970	1821	6.005	18.56	12.555	6.6	2	3.96986	1
416	M	40	10	1.5	59.33	280	300.627	970	1821	6.005	18.56	12.555	6.6	2	19.9699	0
417	F	40	15	8.8	59.33	280	300.627	970	1821	6.005	18.56	12.555	6.6	2	3.17534	1
418	M	40	8	7.6	59.33	280	300.627	970	1821	6.005	18.56	12.555	6.6	2	5.16164	1
419	M	40	5	2.6	59.33	280	300.627	970	1821	6.005	18.56	12.555	6.6	2	7.47123	0
420	M	40	10	3.5	59.33	280	300.627	970	1821	6.005	18.56	12.555	6.6	2	4.89315	0
421	M	40	8	3.3	59.33	280	300.627	970	1821	6.005	18.56	12.555	6.6	2	12.3973	0
422	F	40	7	6	59.33	280	300.627	970	1821	6.005	18.56	12.555	6.6	2	0.410959	0
423	M	40			59.33	280	300.627	970	1821	6.005	18.56	12.555	6.6	2	9.93973	0
424	M	40	12	5	59.33	280	300.627	970	1821	6.005	18.56	12.555	6.6	2	3.92055	2
425	F	40	12	2	59.33	280	300.627	970	1821	6.005	18.56	12.555	6.6	2	8.23836	0
426	M	40	10	7.3	59.33	280	300.627	970	1821	6.005	18.56	12.555	6.6	2	6.6411	0
427	F	40	8	6.5	59.33	280	300.627	970	1821	6.005	18.56	12.555	6.6	2	3.26301	0
428	F	50	15	7.4	59.33	280	300.627	970	1821	6.005	18.56	12.555	6.6	2	10.989	1
429	M	50	14	5.8	59.33	280	300.627	970	1821	6.005	18.56	12.555	6.6	2	11.0301	0
430	F	50	4	2.5	59.33	280	300.627	970	1821	6.005	18.56	12.555	6.6	2	2.1589	0
431	M	50			59.33	280	300.627	970	1821	6.005	18.56	12.555	6.6	2	5.93699	1
432	F	50			59.33	280	300.627	970	1821	6.005	18.56	12.555	6.6	2	0.243836	2
433	M	50	6	2.9	59.33	280	300.627	970	1821	6.005	18.56	12.555	6.6	2	2.07945	0
434	M	50			59.33	280	300.627	970	1821	6.005	18.56	12.555	6.6	2	10.9068	0
435	F	50			59.33	280	300.627	970	1821	6.005	18.56	12.555	6.6	2	8.48767	0
436	F	50			59.33	280	300.627	970	1821	6.005	18.56	12.555	6.6	2	2.30411	1
437	M	50	9	6.6	59.33	280	300.627	970	1821	6.005	18.56	12.555	6.6	2	18.7205	0
438	F	50	9	3.3	59.33	280	300.627	970	1821	6.005	18.56	12.555	6.6	2	7.8137	0
439	F	50		7.8	59.33	280	300.627	970	1821	6.005	18.56	12.555	6.6	2	2.29315	0
440	F	50			59.33	280	300.627	970	1821	6.005	18.56	12.555	6.6	2	10.33	1
441	M	50	6	2.9	59.33	280	300.627	970	1821	6.005	18.56	12.555	6.6	2	19.8329	0
442	F	50	11	4	59.33	280	300.627	970	1821	6.005	18.56	12.555	6.6	2	13.3753	0
443	F	50	6	1.7	59.33	280	300.627	970	1821	6.005	18.56	12.555	6.6	2	8.23836	0
444	F	50		5	59.33	280	300.627	970	1821	6.005	18.56	12.555	6.6	2	0.394521	0
445	M	50			59.33	280	300.627	970	1821	6.005	18.56	12.555	6.6	2	8.04932	0
446	F	50			59.33	280	300.627	970	1821	6.005	18.56	12.555	6.6	2	23.9151	0
447	M	50	13	5.8	59.33	280	300.627	970	1821	6.005	18.56	12.555	6.6	2	3.55068	1
448	F	50	13	2.5	59.33	280	300.627	970	1821	6.005	18.56	12.555	6.6	2	5.2	0
449	F	50	8	3	59.33	280	300.627	970	1821	6.005	18.56	12.555	6.6	2	1.30685	0
450	M	50	5	2.9	59.33	280	300.627	970	1821	6.005	18.56	12.555	6.6	2	20.5096	0
451	F	50	9	3.2	59.33	280	300.627	970	1821	6.005	18.56	12.555	6.6	2	5.96438	0
452	M	50	18	7.5	59.33	280	300.627	970	1821	6.005	18.56	12.555	6.6	2	4.21918	0
453	F	50	7	2	59.33	280	300.627	970	1821	6.005	18.56	12.555	6.6	2	1.69863	0
454	F	50	9	10	59.33	280	300.627	970	1821	6.005	18.56	12.555	6.6	2	1.8274	0
455	F	50			59.33	280	300.627	970	1821	6.005	18.56	12.555	6.6	2	12.3178	0
456	F	50	8	2.9	59.33	280	300.627	970	1821	6.005	18.56	12.555	6.6	2	9.12055	0
457	M	50	12	3	59.33	280	300.627	970	1821	6.005	18.56	12.555	6.6	2	1.38356	0
458	F	50	5	4	59.33	280	300.627	970	1821	6.005	18.56	12.555	6.6	2	0.769863	1
459	F	50	9	5.6	59.33	280	300.627	970	1821	6.005	18.56	12.555	6.6	2	0.547945	0
460	M	50	7	4.5	59.33	280	300.627	970	1821	6.005	18.56	12.555	6.6	2	2.40548	0
461	M	50	7	2	59.33	280	300.627	970	1821	6.005	18.56	12.555	6.6	2	13.2603	0
462	M	50	15	2	59.33	280	300.627	970	1821	6.005	18.56	12.555	6.6	2	8.89041	0
463	F	50	14	6.2	59.33	280	300.627	970	1821	6.005	18.56	12.555	6.6	2	5.29589	0
464	M	50	8	2	59.33	280	300.627	970	1821	6.005	18.56	12.555	6.6	2	3.50137	0
465	F	60	20	9.2	59.33	280	300.627	970	1821	6.005	18.56	12.555	6.6	2	9.71781	1
466	M	60	6	5	59.33	280	300.627	970	1821	6.005	18.56	12.555	6.6	2	15.5616	0
467	M	60		18	59.33	280	300.627	970	1821	6.005	18.56	12.555	6.6	2	1.17534	1
468	M	60	9	5	59.33	280	300.627	970	1821	6.005	18.56	12.555	6.6	2	2.72603	0
469	F	60	5	3.5	59.33	280	300.627	970	1821	6.005	18.56	12.555	6.6	2	18.0164	0
470	M	60	14	5.5	59.33	280	300.627	970	1821	6.005	18.56	12.555	6.6	2	4.07671	0
471	M	60	12	6.9	59.33	280	300.627	970	1821	6.005	18.56	12.555	6.6	2	2.00822	1
472	F	60	8	7.4	59.33	280	300.627	970	1821	6.005	18.56	12.555	6.6	2	1.96712	1
473	M	60	9	3.5	59.33	280	300.627	970	1821	6.005	18.56	12.555	6.6	2	13.2411	0
474	M	60	12	6.3	59.33	280	300.627	970	1821	6.005	18.56	12.555	6.6	2	3.25479	1
475	M	60		5.1	59.33	280	300.627	970	1821	6.005	18.56	12.555	6.6	2	7.62466	0
476	M	60	11	7.4	59.33	280	300.627	970	1821	6.005	18.56	12.555	6.6	2	5.54521	0
477	F	60		2.2	59.33	280	300.627	970	1821	6.005	18.56	12.555	6.6	2	4.82192	0
478	M	60	10	5	59.33	280	300.627	970	1821	6.005	18.56	12.555	6.6	2	2.59726	0
479	F	60	8	4	59.33	280	300.627	970	1821	6.005	18.56	12.555	6.6	2	12.926	0
480	F	60	10	2.6	59.33	280	300.627	970	1821	6.005	18.56	12.555	6.6	2	11.3781	0
481	F	60	11	4	59.33	280	300.627	970	1821	6.005	18.56	12.555	6.6	2	3.45479	2
482	M	60	8	6.4	59.33	280	300.627	970	1821	6.005	18.56	12.555	6.6	2	13.589	0
483	F	60	8	2.5	59.33	280	300.627	970	1821	6.005	18.56	12.555	6.6	2	12.1315	0
484	F	60	13	6.4	59.33	280	300.627	970	1821	6.005	18.56	12.555	6.6	2	1.06301	0
485	M	60	10	5.6	59.33	280	300.627	970	1821	6.005	18.56	12.555	6.6	2	3.08219	1
486	F	60	18	10	59.33	280	300.627	970	1821	6.005	18.56	12.555	6.6	2	5.06575	2
487	M	60	10	2.2	59.33	280	300.627	970	1821	6.005	18.56	12.555	6.6	2	9.04384	0
488	F	60	11	6.1	59.33	280	300.627	970	1821	6.005	18.56	12.555	6.6	2	6.56986	0
489	F	60	8	1.5	59.33	280	300.627	970	1821	6.005	18.56	12.555	6.6	2	5.72603	0
490	M	60	10	3.8	59.33	280	300.627	970	1821	6.005	18.56	12.555	6.6	2	2.03836	1
491	M	60	7	3	59.33	280	300.627	970	1821	6.005	18.56	12.555	6.6	2	2.13151	0
492	M	60		10.5	59.33	280	300.627	970	1821	6.005	18.56	12.555	6.6	2	10.3014	0
493	F	60	10	3	59.33	280	300.627	970	1821	6.005	18.56	12.555	6.6	2	1.52055	0
494	M	60			59.33	280	300.627	970	1821	6.005	18.56	12.555	6.6	2	1.83562	1
495	F	60	11	4	59.33	280	300.627	970	1821	6.005	18.56	12.555	6.6	2	9.26301	0
496	M	60	15	5.3	59.33	280	300.627	970	1821	6.005	18.56	12.555	6.6	2	7.54521	0
497	F	60	15	10	59.33	280	300.627	970	1821	6.005	18.56	12.555	6.6	2	2.69589	1
498	M	60	8	3.8	59.33	280	300.627	970	1821	6.005	18.56	12.555	6.6	2	1.13425	0
499	M	60	12	5.4	59.33	280	300.627	970	1821	6.005	18.56	12.555	6.6	2	0.909589	0
500	M	60	4	3.4	59.33	280	300.627	970	1821	6.005	18.56	12.555	6.6	2	11.3753	0
501	M	60	9		59.33	280	300.627	970	1821	6.005	18.56	12.555	6.6	2	3.87123	1
502	M	60	9	2	59.33	280	300.627	970	1821	6.005	18.56	12.555	6.6	2	4.66301	0
503	M	60	11	3.5	59.33	280	300.627	970	1821	6.005	18.56	12.555	6.6	2	3.84658	0
504	F	60	12	3.5	59.33	280	300.627	970	1821	6.005	18.56	12.555	6.6	2	2.21096	1
505	F	60	14	3.8	59.33	280	300.627	970	1821	6.005	18.56	12.555	6.6	2	6.92329	1
506	M	70	17	10.5	59.33	280	300.627	970	1821	6.005	18.56	12.555	6.6	2	5.05205	2
507	M	70	12	10.2	59.33	280	300.627	970	1821	6.005	18.56	12.555	6.6	2	8.79452	0
508	M	70	8	3.5	59.33	280	300.627	970	1821	6.005	18.56	12.555	6.6	2	4.36438	0
509	F	70	15	10.5	59.33	280	300.627	970	1821	6.005	18.56	12.555	6.6	2	6.04384	0
510	F	70	12	5.3	59.33	280	300.627	970	1821	6.005	18.56	12.555	6.6	2	3.53973	1
511	M	70	11	6.2	59.33	280	300.627	970	1821	6.005	18.56	12.555	6.6	2	2.38082	0
512	F	70	5	2	59.33	280	300.627	970	1821	6.005	18.56	12.555	6.6	2	2.2137	0
513	M	70	10	4.2	59.33	280	300.627	970	1821	6.005	18.56	12.555	6.6	2	0.830137	0
514	M	70	15	11	59.33	280	300.627	970	1821	6.005	18.56	12.555	6.6	2	2.97534	1
515	M	70	12	6.5	59.33	280	300.627	970	1821	6.005	18.56	12.555	6.6	2	9.33151	0
516	M	70	14	7.6	59.33	280	300.627	970	1821	6.005	18.56	12.555	6.6	2	6.67945	0
517	M	70	10	4.5	59.33	280	300.627	970	1821	6.005	18.56	12.555	6.6	2	6.22192	0
518	M	70	8	2.5	59.33	280	300.627	970	1821	6.005	18.56	12.555	6.6	2	2.54247	2
519	M	70	10	3	59.33	280	300.627	970	1821	6.005	18.56	12.555	6.6	2	0.452055	0
520	M	70	12	4	59.33	280	300.627	970	1821	6.005	18.56	12.555	6.6	2	4.89863	2
521	M	70	6	2	59.33	280	300.627	970	1821	6.005	18.56	12.555	6.6	2	0.372603	0
522	F	70		6.3	59.33	280	300.627	970	1821	6.005	18.56	12.555	6.6	2	3.9589	0
523	F	70	10	5	59.33	280	300.627	970	1821	6.005	18.56	12.555	6.6	2	1.58356	0
524	M	70	14	3.5	59.33	280	300.627	970	1821	6.005	18.56	12.555	6.6	2	0.638356	0
525	M	70	12	5	59.33	280	300.627	970	1821	6.005	18.56	12.555	6.6	2	2.28493	1
526	M	70	11	5.5	59.33	280	300.627	970	1821	6.005	18.56	12.555	6.6	2	2.98356	0
527	M	70		3.5	59.33	280	300.627	970	1821	6.005	18.56	12.555	6.6	2	1.92877	0
528	F	80	6	6	59.33	290	300.627	970	1821	6.005	18.56	12.555	6.6	2	1.11781	0
529	M	20			59.73	630	283.118	943	1750	5.97	18.67	12.7	6	2	22.8795	0
530	F	30			59.73	630	283.118	943	1750	5.97	18.67	12.7	6	2	8.51781	0
531	M	30		1	59.73	630	283.118	943	1750	5.97	18.67	12.7	6	2	1.71233	0
532	M	40			59.73	630	283.118	943	1750	5.97	18.67	12.7	6	2	14.4164	0
533	F	40	13	4.6	59.73	630	283.118	943	1750	5.97	18.67	12.7	6	2	11.989	0
534	M	50	11	5	59.73	630	283.118	943	1750	5.97	18.67	12.7	6	2	2.99452	1
535	M	50			59.73	630	283.118	943	1750	5.97	18.67	12.7	6	2	5.05205	0
536	M	50	6	2.5	59.73	630	283.118	943	1750	5.97	18.67	12.7	6	2	10.5589	0
537	M	50			59.73	630	283.118	943	1750	5.97	18.67	12.7	6	2	7.18356	0
538	M	50	17	12	59.73	630	283.118	943	1750	5.97	18.67	12.7	6	2	3.12877	1
539	F	50	11	7.8	59.73	630	283.118	943	1750	5.97	18.67	12.7	6	2	10.5562	0
540	M	50	15	9.1	59.73	630	283.118	943	1750	5.97	18.67	12.7	6	2	2.30411	0
541	F	50	15	9.4	59.73	630	283.118	943	1750	5.97	18.67	12.7	6	2	10.3068	1
542	F	60			59.73	630	283.118	943	1750	5.97	18.67	12.7	6	2	13.1288	0
543	M	60	6	6.2	59.73	630	283.118	943	1750	5.97	18.67	12.7	6	2	6.71781	0
544	F	60			59.73	630	283.118	943	1750	5.97	18.67	12.7	6	2	19.2027	0
545	F	60	13	8.5	59.73	630	283.118	943	1750	5.97	18.67	12.7	6	2	7.20274	0
546	F	60	19	6.5	59.73	630	283.118	943	1750	5.97	18.67	12.7	6	2	14.9205	0
547	M	70	14	10	59.73	630	283.118	943	1750	5.97	18.67	12.7	6	2	2.95068	1
548	F	70	12	5	59.73	630	283.118	943	1750	5.97	18.67	12.7	6	2	6.05205	1
549	M	70	13	8.5	59.73	630	283.118	943	1750	5.97	18.67	12.7	6	2	7.64932	2
550	M	70	17	12.4	59.73	630	283.118	943	1750	5.97	18.67	12.7	6	2	5.00274	2
551	F	70	7	2	59.73	630	283.118	943	1750	5.97	18.67	12.7	6	2	1.48767	0
552	F	70	10	4	59.73	630	283.118	943	1750	5.97	18.67	12.7	6	2	4.52877	0
553	M	30	12	5.9	59.79	290	275.034	1011	1801	6.03	18.58	12.55	5.8	2	15.2301	0
554	M	30	14	7.6	59.79	290	275.034	1011	1801	6.03	18.58	12.55	5.8	2	6.61918	2
555	F	30			59.79	290	275.034	1011	1801	6.03	18.58	12.55	5.8	2	23.8301	0
556	M	40			59.79	290	275.034	1011	1801	6.03	18.58	12.55	5.8	2	18.337	0
557	M	40			59.79	290	275.034	1011	1801	6.03	18.58	12.55	5.8	2	8.83288	1
558	F	40			59.79	290	275.034	1011	1801	6.03	18.58	12.55	5.8	2	0.358904	1
559	M	50			59.79	290	275.034	1011	1801	6.03	18.58	12.55	5.8	2	12.2548	0
560	M	50	7		59.79	290	275.034	1011	1801	6.03	18.58	12.55	5.8	2	21.526	0
561	M	50	12	6	59.79	290	275.034	1011	1801	6.03	18.58	12.55	5.8	2	9.06301	0
562	M	50	8	7.2	59.79	290	275.034	1011	1801	6.03	18.58	12.55	5.8	2	12.5726	0
563	M	50	16	7.6	59.79	290	275.034	1011	1801	6.03	18.58	12.55	5.8	2	12.8192	0
564	M	50	10	2.5	59.79	290	275.034	1011	1801	6.03	18.58	12.55	5.8	2	8.04658	0
565	F	60	11	8.6	59.79	290	275.034	1011	1801	6.03	18.58	12.55	5.8	2	17.1945	0
566	M	60	18		59.79	290	275.034	1011	1801	6.03	18.58	12.55	5.8	2	8.80548	0
567	F	60	12	5.6	59.79	290	275.034	1011	1801	6.03	18.58	12.55	5.8	2	9	0
568	M	60	14	7.2	59.79	290	275.034	1011	1801	6.03	18.58	12.55	5.8	2	7.94795	0
569	M	60	6	3.3	59.79	290	275.034	1011	1801	6.03	18.58	12.55	5.8	2	10.7096	0
570	F	60	11	6.1	59.79	290	275.034	1011	1801	6.03	18.58	12.55	5.8	2	5.47671	0
571	F	60	16	7.2	59.79	290	275.034	1011	1801	6.03	18.58	12.55	5.8	2	4.86575	1
572	F	60	12	4.5	59.79	290	275.034	1011	1801	6.03	18.58	12.55	5.8	2	4.03836	0
573	M	70	8	5	59.79	290	275.034	1011	1801	6.03	18.58	12.55	5.8	2	7.0274	0
574	M	70	9	2.6	59.79	290	275.034	1011	1801	6.03	18.58	12.55	5.8	2	1.25753	1
575	F	40	6	2.1	59.86	290	286.442	943	1698	5.9	18.75	12.85	5.6	2	4.12603	0
576	M	40	10	7.6	59.86	290	286.442	943	1698	5.9	18.75	12.85	5.6	2	12.7041	0
577	F	40		3	59.86	290	286.442	943	1698	5.9	18.75	12.85	5.6	2	12.2795	0
578	F	40	13	5	59.86	290	286.442	943	1698	5.9	18.75	12.85	5.6	2	11.1452	0
579	M	40			59.86	290	286.442	943	1698	5.9	18.75	12.85	5.6	2	3.8137	2
580	F	50	10	4	59.86	290	286.442	943	1698	5.9	18.75	12.85	5.6	2	12.4	0
581	M	50	6	4	59.86	290	286.442	943	1698	5.9	18.75	12.85	5.6	2	11.4466	2
582	M	50	10	12	59.86	290	286.442	943	1698	5.9	18.75	12.85	5.6	2	4.73973	0
583	M	50	10	3.8	59.86	290	286.442	943	1698	5.9	18.75	12.85	5.6	2	7.8137	0
584	M	50			59.86	290	286.442	943	1698	5.9	18.75	12.85	5.6	2	0.838356	1
585	F	50		1.3	59.86	290	286.442	943	1698	5.9	18.75	12.85	5.6	2	1	0
586	M	60		3.5	59.86	290	286.442	943	1698	5.9	18.75	12.85	5.6	2	5.95616	0
587	M	60	7	8.6	59.86	290	286.442	943	1698	5.9	18.75	12.85	5.6	2	17.1425	0
588	M	60	9	3	59.86	290	286.442	943	1698	5.9	18.75	12.85	5.6	2	4.50685	1
589	F	60	14	8	59.86	290	286.442	943	1698	5.9	18.75	12.85	5.6	2	5.51507	1
590	M	60	17	10.5	59.86	290	286.442	943	1698	5.9	18.75	12.85	5.6	2	0.980822	0
591	F	60	8	4.5	59.86	290	286.442	943	1698	5.9	18.75	12.85	5.6	2	8.8274	0
592	M	60	15	10.6	59.86	290	286.442	943	1698	5.9	18.75	12.85	5.6	2	1.05753	1
593	F	60	10	8.8	59.86	290	286.442	943	1698	5.9	18.75	12.85	5.6	2	8.56164	0
594	M	70		3.5	59.86	290	286.442	943	1698	5.9	18.75	12.85	5.6	2	6.20548	0
595	F	70	11	3.4	59.86	290	286.442	943	1698	5.9	18.75	12.85	5.6	2	5.45479	0
596	M	70	10	3.4	59.86	290	286.442	943	1698	5.9	18.75	12.85	5.6	2	0.983562	0
597	M	70	11	4.8	59.86	290	286.442	943	1698	5.9	18.75	12.85	5.6	2	2.52603	2
598	M	70	13	9	59.86	290	286.442	943	1698	5.9	18.75	12.85	5.6	2	1.44384	0
599	F	30			60.68	425	280.053	946	1660	5.65	19.05	13.4	4.2	2	21.5781	0
600	M	40	11	6.3	60.68	425	280.053	946	1660	5.65	19.05	13.4	4.2	2	15.7178	0
601	M	40			60.68	425	280.053	946	1660	5.65	19.05	13.4	4.2	2	32.4164	0
602	M	40	18	7.2	60.68	425	280.053	946	1660	5.65	19.05	13.4	4.2	2	19.7151	1
603	M	40	7	7	60.68	425	280.053	946	1660	5.65	19.05	13.4	4.2	2	5.72603	0
604	F	40		4	60.68	425	280.053	946	1660	5.65	19.05	13.4	4.2	2	9.31233	0
605	M	50	15	5.3	60.68	425	280.053	946	1660	5.65	19.05	13.4	4.2	2	19.0493	0
606	M	50	6	3.2	60.68	425	280.053	946	1660	5.65	19.05	13.4	4.2	2	8.96712	0
607	F	50	12	10	60.68	425	280.053	946	1660	5.65	19.05	13.4	4.2	2	18.8603	0
608	M	50	12	11	60.68	425	280.053	946	1660	5.65	19.05	13.4	4.2	2	2.91781	1
609	M	50	12	6.5	60.68	425	280.053	946	1660	5.65	19.05	13.4	4.2	2	6.04932	1
610	M	60	5	3	60.68	425	280.053	946	1660	5.65	19.05	13.4	4.2	2	10.674	0
611	M	60	11	2.5	60.68	425	280.053	946	1660	5.65	19.05	13.4	4.2	2	11.1863	0
612	M	60	11	7.7	60.68	425	280.053	946	1660	5.65	19.05	13.4	4.2	2	0.635616	0
613	F	60	18	8.1	60.68	425	280.053	946	1660	5.65	19.05	13.4	4.2	2	3.02192	1
614	F	60	14	7.5	60.68	425	280.053	946	1660	5.65	19.05	13.4	4.2	2	9.88219	0
615	F	60	15	10.7	60.68	425	280.053	946	1660	5.65	19.05	13.4	4.2	2	11.1342	0
616	M	60		14	60.68	425	280.053	946	1660	5.65	19.05	13.4	4.2	2	3.24384	1
617	M	60	10	5.9	60.68	425	280.053	946	1660	5.65	19.05	13.4	4.2	2	0.863014	2
618	F	60	4	1.2	60.68	425	280.053	946	1660	5.65	19.05	13.4	4.2	2	0.2	0
619	F	70	10	3	60.68	425	280.053	946	1660	5.65	19.05	13.4	4.2	2	1.49863	0
620	M	70	18	8.1	60.68	425	280.053	946	1660	5.65	19.05	13.4	4.2	2	1.52877	1
621	M	70	8	3	60.68	425	280.053	946	1660	5.65	19.05	13.4	4.2	2	4.53699	0
622	M	70	15	5.4	60.68	425	280.053	946	1660	5.65	19.05	13.4	4.2	2	3.3589	0
623	M	70	12	6.9	60.68	425	280.053	946	1660	5.65	19.05	13.4	4.2	2	2.38082	0
624	M	30			60.78	425	276.595	1015	1750	5.62	19.08	13.46	4.6	2	4.04658	0
625	M	30			60.78	425	276.595	1015	1750	5.62	19.08	13.46	4.6	2	10.6822	0
626	F	30	6	5.2	60.78	425	276.595	1015	1750	5.62	19.08	13.46	4.6	2	24.8	0
627	M	30	13	3.6	60.78	425	276.595	1015	1750	5.62	19.08	13.46	4.6	2	19.6438	0
628	F	40			60.78	425	276.595	1015	1750	5.62	19.08	13.46	4.6	2	4.67123	0
629	F	50	9	2.5	60.78	425	276.595	1015	1750	5.62	19.08	13.46	4.6	2	15.0438	0
630	F	50			60.78	425	276.595	1015	1750	5.62	19.08	13.46	4.6	2	0.512329	1
631	M	50	13	7	60.78	425	276.595	1015	1750	5.62	19.08	13.46	4.6	2	13.2247	0
632	F	50	12	3.6	60.78	425	276.595	1015	1750	5.62	19.08	13.46	4.6	2	7.18356	0
633	M	50			60.78	425	276.595	1015	1750	5.62	19.08	13.46	4.6	2	7.90411	0
634	F	50	14	6.5	60.78	425	276.595	1015	1750	5.62	19.08	13.46	4.6	2	0.945205	0
635	F	50			60.78	425	276.595	1015	1750	5.62	19.08	13.46	4.6	2	3.3589	0
636	M	60	14	7.3	60.78	425	276.595	1015	1750	5.62	19.08	13.46	4.6	2	7.40822	2
637	F	60	20	7.3	60.78	425	276.595	1015	1750	5.62	19.08	13.46	4.6	2	8.17808	0
638	F	60	10	10.9	60.78	425	276.595	1015	1750	5.62	19.08	13.46	4.6	2	18.2493	0
639	F	60	10	5.4	60.78	425	276.595	1015	1750	5.62	19.08	13.46	4.6	2	4.63288	1
640	M	60	15	6	60.78	425	276.595	1015	1750	5.62	19.08	13.46	4.6	2	9.72603	0
641	M	60		5.7	60.78	425	276.595	1015	1750	5.62	19.08	13.46	4.6	2	14.926	0
642	M	60			60.78	425	276.595	1015	1750	5.62	19.08	13.46	4.6	2	9.09315	0
643	M	60	12	7.5	60.78	425	276.595	1015	1750	5.62	19.08	13.46	4.6	2	14.5973	2
644	M	60		3.6	60.78	425	276.595	1015	1750	5.62	19.08	13.46	4.6	2	6.23836	0
645	M	60	13	5.9	60.78	425	276.595	1015	1750	5.62	19.08	13.46	4.6	2	4.53151	0
646	M	70	15	9.5	60.78	425	276.595	1015	1750	5.62	19.08	13.46	4.6	2	3.82466	0
647	M	70		7	60.78	425	276.595	1015	1750	5.62	19.08	13.46	4.6	2	6.47123	0
648	F	70	5	1.9	60.78	425	276.595	1015	1750	5.62	19.08	13.46	4.6	2	0.989041	0
649	F	70	10	4	60.78	425	276.595	1015	1750	5.62	19.08	13.46	4.6	2	0.490411	0
650	F	20			63.18	275	241.058	933	1536	4.6	20.37	15.77	2.5	3	2.70959	1
651	F	30	10	8.1	63.18	275	241.058	933	1536	4.6	20.37	15.77	2.5	3	5.45205	0
652	M	30	9	4	63.18	275	241.058	933	1536	4.6	20.37	15.77	2.5	3	1.84932	0
653	M	40			63.18	275	241.058	933	1536	4.6	20.37	15.77	2.5	3	1.81918	1
654	F	40	5	2.4	63.18	275	241.058	933	1536	4.6	20.37	15.77	2.5	3	17.2521	0
655	M	50	14	7	63.18	275	241.058	933	1536	4.6	20.37	15.77	2.5	3	20.9726	0
656	F	50	12	2.3	63.18	275	241.058	933	1536	4.6	20.37	15.77	2.5	3	1.71507	0
657	M	50			63.18	275	241.058	933	1536	4.6	20.37	15.77	2.5	3	6.51507	0
658	M	50		1.9	63.18	275	241.058	933	1536	4.6	20.37	15.77	2.5	3	1.29041	0
659	F	50	11	4.2	63.18	275	241.058	933	1536	4.6	20.37	15.77	2.5	3	9.56164	0
660	M	70	14	5.5	63.18	275	241.058	933	1536	4.6	20.37	15.77	2.5	3	0.717808	0
661	M	70	5	2	63.18	275	241.058	933	1536	4.6	20.37	15.77	2.5	3	1.47945	0
662	F	20	13	8.3	63.96	275	237.18	938	1782	4.28	20.82	16.54	2.7	3	13.1452	0
663	F	20			63.96	290	237.18	938	1782	4.28	20.82	16.54	2.7	3	2.83836	1
664	M	40			63.96	290	237.18	938	1782	4.28	20.82	16.54	2.7	3	11.326	0
665	F	40			63.96	290	237.18	938	1782	4.28	20.82	16.54	2.7	3	8.00548	0
666	M	40	15	8	63.96	290	237.18	938	1782	4.28	20.82	16.54	2.7	3	2.48219	0
667	M	50	8	3.3	63.96	290	237.18	938	1782	4.28	20.82	16.54	2.7	3	19.4548	0
668	F	50			63.96	290	237.18	938	1782	4.28	20.82	16.54	2.7	3	9.45205	0
669	M	50	4	2.8	63.96	290	237.18	938	1782	4.28	20.82	16.54	2.7	3	1.27671	1
670	M	50			63.96	290	237.18	938	1782	4.28	20.82	16.54	2.7	3	3.83	1
671	M	50	13	6	63.96	290	237.18	938	1782	4.28	20.82	16.54	2.7	3	7.11781	0
672	M	50	10	6.3	63.96	290	237.18	938	1782	4.28	20.82	16.54	2.7	3	5.80548	1
673	M	50	11	6.9	63.96	290	237.18	938	1782	4.28	20.82	16.54	2.7	3	5.23014	2
674	M	60	12	3.2	63.96	290	237.18	938	1782	4.28	20.82	16.54	2.7	3	3.3863	0
675	F	60	7	2.5	63.96	290	237.18	938	1782	4.28	20.82	16.54	2.7	3	6.37808	0
676	F	60	15	8.5	63.96	290	237.18	938	1782	4.28	20.82	16.54	2.7	3	2.80822	0
677	M	60	8	3.8	63.96	290	237.18	938	1782	4.28	20.82	16.54	2.7	3	3.78356	2
678	M	60	10	3.5	63.96	290	237.18	938	1782	4.28	20.82	16.54	2.7	3	4.95616	0
679	M	60			63.96	290	237.18	938	1782	4.28	20.82	16.54	2.7	3	4.63836	1
680	F	70	11	3.6	63.96	290	237.18	938	1782	4.28	20.82	16.54	2.7	3	1.04384	0
681	M	70	9	3	63.96	290	237.18	938	1782	4.28	20.82	16.54	2.7	3	1.08493	0
682	F	70		11	63.96	290	237.18	938	1782	4.28	20.82	16.54	2.7	3	8.29041	0
683	M	70	4	3	63.96	290	237.18	938	1782	4.28	20.82	16.54	2.7	3	1.0274	0
684	M	70	5	1.9	63.96	290	237.18	938	1782	4.28	20.82	16.54	2.7	3	2.67397	0
685	F	30			64.44	290	216.799	938	1803	4.97	19.9	14.93	3.1	3	20.1726	0
686	F	40			64.44	290	216.799	938	1803	4.97	19.9	14.93	3.1	3	11.1945	0
687	F	40	10	6.3	64.44	290	216.799	938	1803	4.97	19.9	14.93	3.1	3	4.75068	1
688	M	40			64.44	290	216.799	938	1803	4.97	19.9	14.93	3.1	3	9.29315	1
689	F	40			64.44	290	216.799	938	1803	4.97	19.9	14.93	3.1	3	15.7096	0
690	M	40	9	9	64.44	290	216.799	938	1803	4.97	19.9	14.93	3.1	3	1.50137	0
691	M	40	10	9.7	64.44	290	216.799	938	1803	4.97	19.9	14.93	3.1	3	8.10411	0
692	M	40	11	4.8	64.44	290	216.799	938	1803	4.97	19.9	14.93	3.1	3	6.16712	0
693	F	50	7	4.8	64.44	290	216.799	938	1803	4.97	19.9	14.93	3.1	3	20.9068	0
694	M	50			64.44	290	216.799	938	1803	4.97	19.9	14.93	3.1	3	0.136986	1
695	F	50	14	3.7	64.44	290	216.799	938	1803	4.97	19.9	14.93	3.1	3	11.2466	0
696	M	50	14	6.3	64.44	290	216.799	938	1803	4.97	19.9	14.93	3.1	3	10.1288	0
697	F	50			64.44	290	216.799	938	1803	4.97	19.9	14.93	3.1	3	12.72	1
698	M	50			64.44	290	216.799	938	1803	4.97	19.9	14.93	3.1	3	4.20822	0
699	M	50	15	2.9	64.44	290	216.799	938	1803	4.97	19.9	14.93	3.1	3	18.4575	0
700	M	50	10	5.3	64.44	290	216.799	938	1803	4.97	19.9	14.93	3.1	3	0.715068	0
701	F	50	10	9.8	64.44	290	216.799	938	1803	4.97	19.9	14.93	3.1	3	1.81644	1
702	F	50	15	8.8	64.44	290	216.799	938	1803	4.97	19.9	14.93	3.1	3	2.82192	1
703	M	60	6	2.5	64.44	290	216.799	938	1803	4.97	19.9	14.93	3.1	3	18.6247	0
704	M	60			64.44	290	216.799	938	1803	4.97	19.9	14.93	3.1	3	16.4986	2
705	F	60	11	9	64.44	290	216.799	938	1803	4.97	19.9	14.93	3.1	3	10.2521	0
706	M	60	18	10.6	64.44	290	216.799	938	1803	4.97	19.9	14.93	3.1	3	3.12877	1
707	M	60	20	12	64.44	290	216.799	938	1803	4.97	19.9	14.93	3.1	3	8.02466	0
708	M	60			64.44	290	216.799	938	1803	4.97	19.9	14.93	3.1	3	9.56164	0
709	F	60	12	4	64.44	290	216.799	938	1803	4.97	19.9	14.93	3.1	3	7.77808	0
710	F	70	10	6.5	64.44	290	216.799	938	1803	4.97	19.9	14.93	3.1	3	9.07945	0
711	M	70		2.5	64.44	290	216.799	938	1803	4.97	19.9	14.93	3.1	3	8.96438	0
712	M	70	8	8	64.44	290	216.799	938	1803	4.97	19.9	14.93	3.1	3	7.12329	0
713	M	70	8	2.7	64.44	290	216.799	938	1803	4.97	19.9	14.93	3.1	3	2.25205	0
714	M	70	12	8.5	64.44	290	216.799	938	1803	4.97	19.9	14.93	3.1	3	5.91507	1
715	F	70	15	8	64.44	290	216.799	938	1803	4.97	19.9	14.93	3.1	3	1.48767	0
716	F	30	12	6.9	67	225	186.445	817	1338	0	24	24	-1.9	3	10.211	0
717	F	40			67	225	186.445	817	1338	0	24	24	-1.9	3	17.526	0
718	F	40			67	225	186.445	817	1338	0	24	24	-1.9	3	18.66	2
719	M	40			67	225	186.445	817	1338	0	24	24	-1.9	3	9.2274	0
720	F	40			67	225	186.445	817	1338	0	24	24	-1.9	3	13.13	0
721	F	40		9.4	67	225	186.445	817	1338	0	24	24	-1.9	3	19.0822	0
722	F	40	10	2.9	67	225	186.445	817	1338	0	24	24	-1.9	3	7.43014	0
723	F	50	10	9.5	67	225	186.445	817	1338	0	24	24	-1.9	3	3.89589	1
724	M	50			67	225	186.445	817	1338	0	24	24	-1.9	3	2.5863	0
725	M	50			67	225	186.445	817	1338	0	24	24	-1.9	3	0.720548	1
726	F	50	7	1.5	67	225	186.445	817	1338	0	24	24	-1.9	3	20.5671	0
727	M	50	10	5.7	67	225	186.445	817	1338	0	24	24	-1.9	3	18.2219	0
728	F	50	12	6.2	67	225	186.445	817	1338	0	24	24	-1.9	3	13.5068	0
729	M	50		11.2	67	225	186.445	817	1338	0	24	24	-1.9	3	18.2082	0
730	F	50			67	225	186.445	817	1338	0	24	24	-1.9	3	14.3753	0
731	M	60	7	2.4	67	225	186.445	817	1338	0	24	24	-1.9	3	19.5315	0
732	M	60	13	2.3	67	225	186.445	817	1338	0	24	24	-1.9	3	18.4521	0
733	M	60	8	3.1	67	225	186.445	817	1338	0	24	24	-1.9	3	4.98904	0
734	M	60	14	8.2	67	225	186.445	817	1338	0	24	24	-1.9	3	2.94247	0
735	M	60			67	225	186.445	817	1338	0	24	24	-1.9	3	15.3699	0
736	M	60	18	9.2	67	225	186.445	817	1338	0	24	24	-1.9	3	16.2164	0
737	F	60	14	6.8	67	225	186.445	817	1338	0	24	24	-1.9	3	3.79178	1
738	M	60	12	7.5	67	225	186.445	817	1338	0	24	24	-1.9	3	9.70959	0
739	M	70		14.3	67	225	186.445	817	1338	0	24	24	-1.9	3	8.49863	0
740	M	70	10	5	67	225	186.445	817	1338	0	24	24	-1.9	3	6.36986	0
741	M	70	11	4.5	67	225	186.445	817	1338	0	24	24	-1.9	3	6.23836	0
742	F	70	15	8.1	67	225	186.445	817	1338	0	24	24	-1.9	3	5.15068	0
743	M	70	10	6.1	67	225	186.445	817	1338	0	24	24	-1.9	3	5.18082	0
744	M	70	13	4.5	67	225	186.445	817	1338	0	24	24	-1.9	3	4.4	0
745	M	70	13	9.3	67	225	186.445	817	1338	0	24	24	-1.9	3	0.967123	0
